# Supplementary material for: A regulatory role for the redox status of the pepino mosaic virus coat protein
Source: PLoS Pathog. 2023 Oct 18;19(10):e1011732. doi: 10.1371/journal.ppat.1011732 (PMC10615272; doi:10.1371/journal.ppat.1011732)
Supplement: S1 Table — (XLSX) [file ppat.1011732.s001.xlsx]

## Sheet: Hoja1
S1 Table. Calculation of the pKa, desolvatation and interaction with other CP residues of the Cys127 in the virion context or in the loose CP using PROPKA.
Residue	pKa	Desolvatation	Local effects	Sidechain hydrogen bond	Backbone hydrogen bond	Coulombic Interaction
CYS127 (virion context)	15.76	6.8	0.56	-1.00 SER91	-0.72 CYS127	1.35 ASP163
					-0.16 MET128	-0.07 ARG124
CYS127 (loose CP)	11.58	2.29	0.14	-	-0.22 CYS127	0.37 ASP163
